# Supplementary material for: Novel miRNA Biomarkers for Patients With Duchenne Muscular Dystrophy
Source: Front Neurol. 2022 Jul 6;13:921785. doi: 10.3389/fneur.2022.921785 (PMC9298557; doi:10.3389/fneur.2022.921785)
Supplement: Supplementary file 1 [file Table_1.XLSX]

## Sheet: Sheet1
Supplementary Table 1. The specific clinical data of each DMD patient.
	Age (year)	Upper limb proximal muscle strength (score)	Lower limb proximal muscle strength (score)	Lower limb distal muscle strength (score)	Time to walk 10m (second)	Time to climb 4 stairs (second)	Gowers’ time (second)	Serum CK level (U/L)	Mutation	Echocardiographic	Electrocardiograms	LVEF (%)
1	5.92	4+	4+	4+	5.21	2.37	2.69	13248	DEL EX51	Normal	Normal	73
2	7	4+	4-	4	7.2	4	6.14	8844	DEL EX45-50	Normal	Sinus tachycardia	65
3	7.67	4+	4-	4-	6.16	12.45	13.24	8062	DEL EX49-50	Normal	Normal	57
4	5.17	5	5-	5-	5.6	4.08	3.25	14808	DEL EX49-50	-	-	-
5	7.83	4+	4-	4-	6.5	4.17	5.97	8179	c.1952G>A	PFO with a small left-to-right shunt, normal left ventricular function	Sinus tachycardia	65
6	8.17	4+	4	4+	7.87	5.18	10.19	3306	DEL EX56-62	Normal	Normal	66
7	9.08	4+	4+	4	6.91	5.55	6.92	7295	DEL EX46-51	Normal	Normal	66
8	10.5	4+	4	4+	6.56	5	5.2	17508	DEL EX44	Normal	-	64
9	5.67	5-	5-	5-	5.43	2.6	4.93	36350	DUP EX12-13	-	-	-
10	4.25	4-	4	4-	10	16	13	7484	c.1533_1536del	Normal	Sinus arrhythmia，tall T wave	77
11	4.25	4	4+	4	5.3	13	12	58565	c.1533_1536del	PFO with a small left-to-right shunt, normal left ventricular function	Incomplete right bundle branch block	63
12	9.25	4+	4-	4-	7.81	5.41	9.44	12972	DEL EX51	Normal	Sinus arrhythmia	64
13	7.58	4-	4	4	3	1.7	4	39163	DEL EX49-52	mildly enlarged left ventricle	Sinus arrhythmia，QT interval prolongation	64
14	9.33	4+	4	4	9	6.66	18.24	3568	DEL EX14-43	Normal	Sinus tachycardia，tall P wave	69
15	10.83	5-	5	5	3.15	2.15	2.1	8695	DEL EX45-58	Normal	Normal	66
16	4.33	5-	5-	5-	4.8	1.5	3.8	4797	c.5287C>T	PFO with a small left-to-right shunt, normal left ventricular function	Normal	73
17	6.25	5-	5-	5-	4.65	1.48	3.3	32492	c.9551+1G>A	Normal	-	69
18	7.5	4-	4-	4-	8.54	6.75	8.66	12678	DUP EX2-9	Dilated coronary sinus	Atrial escape rhythm	61
19	3	4-	4	5	8.5	10.97	7.19	43349	DUP EX2-9	-	-	-
20	8.83	4+	5-	5-	5.47	4.63	5.7	12115	DEL EX49-54	Normal	Sinus tachycardia	76
21	5	5	5-	5-	4.8	3.09	3.92	32427	DEL EX51	Normal	Sinus rhythm，QT interval prolongation	66
22	7	4-	4-	4-	7.92	5	7.26	8147	c.8835_8838del	Normal	Normal	70
23	10.75	5	5	5-	4.22	2.35	4.02	6579	DUP EX3-4	Normal	Sinus tachycardia	67
24	7.58	4+	4	4-	8.32	8.23	11.35	15418	DEL EX48-54	Normal	Normal	62
25	6.75	5	5-	5-	5.11	3.1	5.57	13322	DUP EX4-7	Normal	Sinus rhythm，left ventricular high voltage	64
26	9.67	5-	5-	4+	5.3	3.59	5.3	12526	c.2560C>T	Normal	Sinus arrhythmia，left ventricular high voltage，ST-T change	71
27	5.67	Non-collaboration			15.47	15.86	11	9640	DEL EX50-52	Normal	Sinus arrhythmia，incomplete right bundle branch block	65
28	3.33	4+	4	4	Unable to walk independently			2798	c.889-2A>G	-	-	-
29	4.83	4	4-	4	Non-collaboration			6624	DEL EX49-50	Normal	Normal	61
30	5.58	4-	4-	4-	Non-collaboration			9394	DEL EX49-50	Normal	Normal	59
31	7.5	4	4	4	Non-collaboration			11027	DEL EX49-50	-	-	-
32	8	4+	4-	4-	Non-collaboration			10444	DEL EX8-9	Normal	Normal	64
33	10.08	4-	4-	4	Non-ambulation			17132	DEL EX45	PFO with a small left-to-right shunt, normal left ventricular function	-	66
34	11.33	4	4-	4-	Non-collaboration			6192	c.831+1G>T	-	-	-
35	8.42	4+	4+	4+	Non-collaboration			9036	DEL EX45-50	-	-	-
36	10.58	3+	3+	3	Non-ambulation			3177	DEL EX45-49	Normal	Normal	68
37	4.92	5	5	5	Non-collaboration			10376	DEL EX26-44	Mildly enlarged left ventricle	-	63
38	7.42	4-	4-	5-	Non-collaboration			15300	DUP EX60-62	-	-	-
39	8.67	Non-collaboration			Non-collaboration			3295	DEL EX45	Normal	Normal	69
40	0.42	Too young			Too young			5287	DUP EX5-7	-	-	-
41	3	Non-collaboration			Non-collaboration			35439	DUP EX3-13	-	-	-
42	6	Non-collaboration			Non-collaboration			6812	c.7285delG	-	-	-
43	7	Non-collaboration			Non-collaboration			10296	c.649+1del	-	-	-
44	2.67	Non-collaboration			Non-collaboration			8481	DEL EX50-52	-	-	-
45	4.83	Non-collaboration			Non-collaboration			9555	DEL EX45-49	-	-	-
46	2.5	Non-collaboration			Non-collaboration			33242	c.9551+1G>A	-	-	-
47	2	Too young			Too young			5760	DEL EX2-50	-	Normal	-
48	1.67	Too young			Too young			2000	c.3420+1G>A	-	-	-
The clinical data of each patient are listed here. A total of 48 DMD boys were included in this study. Because of some patients’ non-collaboration, non-ambulation, or young age, only 37 boys and 27 boys had completed the tests for muscle strength and function, respectively. Echocardiogram and 12 lead electrocardiography were performed to evaluate cardiac function in DMD patients with abnormal car…
