# Supplementary material for: Novel miRNA Biomarkers for Patients With Duchenne Muscular Dystrophy
Source: Front Neurol. 2022 Jul 6;13:921785. doi: 10.3389/fneur.2022.921785 (PMC9298557; doi:10.3389/fneur.2022.921785)
Supplement: Supplementary file 2 [file Table_2.XLSX]

## Sheet: Sheet1
Supplementary Table 2: List of forward primers used in this study
miRNA	Cat. Number	Name of production	Package	Molecular weight	Tm(℃)	Manufacturer
miR-1	CD201-0003	primer for has-miR-1-3p	1 OD	8331	60	TIANGEN Biotechnology Co., Ltd., China
miR-133a	CD201-0207	primer for has-miR-133a-3p	1 OD	5724.8	60	TIANGEN Biotechnology Co., Ltd., China
miR-133b	CD201-0208	primer for has-miR-133b	1 OD	6621.4	60	TIANGEN Biotechnology Co., Ltd., China
miR-206	CD201-0162	primer for has-miR-206	1 OD	7248.6	60	TIANGEN Biotechnology Co., Ltd., China
miR-208a	CD201-0291	primer for has-miR-208a-3p	1 OD	7149.6	60	TIANGEN Biotechnology Co., Ltd., China
miR-208b	CD201-0292	primer for has-miR-208b-3p	1 OD	7782	60	TIANGEN Biotechnology Co., Ltd., China
miR-499	CD201-0124	primer for has-miR-499a-5p	1 OD	8032.2	60	TIANGEN Biotechnology Co., Ltd., China
external control	CD200-01	primer for external control	1 OD	5828.8	60	TIANGEN Biotechnology Co., Ltd., China
